# Supplementary material for: Clinical impact of endometrial cancer stratified by genetic mutational profiles, POLE mutation, and microsatellite instability
Source: PLoS One. 2018 Apr 16;13(4):e0195655. doi: 10.1371/journal.pone.0195655 (PMC5901772; doi:10.1371/journal.pone.0195655)
Supplement: S1 Table — (XLSX) [file pone.0195655.s001.xlsx]

## Sheet: S Table1
S1 Table. Primer sequence for POLE mutations
Primer Name	Sequence
POLE-exon9-F	GCTTATTTTGTCCCCACAGGAC
POLE-exon9-R	TACTTCCCAGAAGCCACCTG	from ref. 10
POLE-exon13-F	ATCATCCTGGCTTCTGTTCTCA
POLE-exon13-R	GGTCTAGCTCCACGGGATCAT
